# Supplementary material for: Fully Endoscopic Transforaminal Lumbar Discectomy for Upward Migration of Upper Lumbar Disc Herniation: Clinical and Radiological Outcomes and Technical Considerations
Source: Brain Sci. 2020 Jun 10;10(6):363. doi: 10.3390/brainsci10060363 (PMC7349390; doi:10.3390/brainsci10060363)
Supplement: Supplementary file 1 [file brainsci-10-00363-s001.zip]

Archive with 1 entries (1 files):
- brainsci-814622-supplementary.wmv
